# Supplementary material for: Limited efficacy of a therapeutic anti-CD40 monoclonal antibody to inhibit activated CD4 T cell autoimmunity in vitro
Source: PLoS One. 2026 Jun 12;21(6):e0351131. doi: 10.1371/journal.pone.0351131 (PMC13262827; doi:10.1371/journal.pone.0351131)
Supplement: S1 File — (ZIP) [file pone.0351131.s001.zip]

Archive with 9 entries (8 files):
- Flow Cytometry DCs/
- Flow Cytometry DCs/Flow Cytometry DCs donor DC258_S1.fcs
- Flow Cytometry DCs/Flow Cytometry DCs donor DC258_S2.fcs
- Flow Cytometry DCs/Flow Cytometry DCs donor DC258_S3.fcs
- Flow Cytometry DCs/Flow Cytometry DCs donor DC258_S4.fcs
- Flow Cytometry DCs/Flow Cytometry DCs donor DC258_S5.fcs
- Flow Cytometry DCs/Flow Cytometry DCs donor DC258_S6.fcs
- Flow Cytometry DCs/Flow Cytometry DCs donor DC258_S7.fcs
- Flow Cytometry DCs/Flow Cytometry DCs donor DC258_unstained.fcs
