# Supplementary material for: Limited efficacy of a therapeutic anti-CD40 monoclonal antibody to inhibit activated CD4 T cell autoimmunity in vitro
Source: PLoS One. 2026 Jun 12;21(6):e0351131. doi: 10.1371/journal.pone.0351131 (PMC13262827; doi:10.1371/journal.pone.0351131)
Supplement: S3 File — (ZIP) [file pone.0351131.s003.zip]

Archive with 1 entries (1 files):
- Flow Cytometry PBMCs Donor 2.fcs
